# Supplementary material for: STAT3 and TP53 mutations associate with poor prognosis in anaplastic large cell lymphoma
Source: Leukemia. 2020 Nov 27;35(5):1500–5. doi: 10.1038/s41375-020-01093-1 (PMC8102183; doi:10.1038/s41375-020-01093-1)
Supplement: Supplementary file 2 — Supplementary Table S1. Clinical and pathological characteristics of ALCL cohort [file 41375_2020_1093_MOESM2_ESM.xlsx]

## Sheet: Sheet1
Supplementary Table S1. Clinical and pathological characteristics of ALCL cohort
Case_ID	Entity	Age at diagnosis	Sex	Tissue stored	OS censoring	OS	PFS censoring	PFS	A/R/D	ECOG	IPI	AA-IPI	STAGE
ALK+1	ALK+ ALCL	21	F	FFPE	1	0.79	1	0.55	R/D	1	low	medium low	I
ALK+2	ALK+ ALCL	28	M	FFPE	0	7	0	7	A	1	medium low	medium high	IV
ALK+3	ALK+ ALCL	21	M	FFPE/Frozen	0	7	0	7	A	2	medium high	high	III
ALK+4	ALK+ ALCL	44	M	FFPE	0	7	0	7	A	0	low	medium low	III
ALK+5	ALK+ ALCL	28	M	FFPE	1	0.42	1	0.42	D	2	medium high	high	III
ALK+6	ALK+ ALCL	30	F	FFPE	0	5.39	0	5.39	A	1	low	medium low	II
ALK+7	ALK+ ALCL	58	M	FFPE	0	2.47	0	2.47	A	0	low	medium low	II
ALK+8	ALK+ ALCL	61	M	FFPE	0	7	0	7	A	0	medium low	medium low	II
ALK+9	ALK+ ALCL	46	M	FFPE	0	5.25	0	5.25	A	2	medium high	medium high	IV
CA-1	ALK+ ALCL	14.8548	F	Frozen	1	1.44	1	0.93	R/D	NA	NA	NA	NA
CA-2	ALK+ ALCL	13.7178	F	Frozen	1	6.77	1	1.59	R/D	NA	NA	NA	NA
CA-3	ALK+ ALCL	3.44932	F	Frozen	1	3.88	1	2.65	R/D	NA	NA	NA	NA
CA-4	ALK+ ALCL	16.6	M	Frozen	0	7	1	2.04	R/A	NA	NA	NA	NA
CA-5	ALK+ ALCL	15.9973	F	Frozen	0	6.38	1	0.73	R/A	NA	NA	NA	NA
CA-6	ALK+ ALCL	11.8959	F	Frozen	0	5.22	1	0.49	R/A	NA	NA	NA	NA
CA-7	ALK+ ALCL	6.87123	M	Frozen	0	6.77	0	6.77	A	NA	NA	NA	NA
CA-8	ALK+ ALCL	2.7726	M	Frozen	0	7	0	7	A	NA	NA	NA	NA
CA-9	ALK+ ALCL	3.11781	F	Frozen	0	6.15	0	6.15	A	NA	NA	NA	NA
CA-10	ALK+ ALCL	5.24384	M	Frozen	0	7	0	7	A	NA	NA	NA	NA
CA-11	ALK+ ALCL	10.3068	F	Frozen	0	6.24	0	6.24	A	NA	NA	NA	NA
CA-12	ALK+ ALCL	13.9397	F	Frozen	0	4.67	0	4.67	A	NA	NA	NA	NA
CA-13	ALK+ ALCL	3.98082	M	Frozen	0	6.43	0	6.43	A	NA	NA	NA	NA
CA-14	ALK+ ALCL	14.1671	M	Frozen	0	5.48	0	5.48	A	NA	NA	NA	NA
CA-15	ALK+ ALCL	9.98082	F	Frozen	0	5.67	0	5.67	A	NA	NA	NA	NA
CA-16	ALK+ ALCL	10.9671	F	Frozen	0	6.46	0	6.46	A	NA	NA	NA	NA
HK+1	ALK+ ALCL	21	M	FFPE	1	0.575342	1	0.575342	D	2	High	High	IV
HK+2	ALK+ ALCL	23	M	FFPE	0	7	0	7	A	3	medium low	medium high	II
HK+3	ALK+ ALCL	56	F	FFPE	0	4.96438	0	4.96438	A	2	High	High	IV
M1	ALK+ ALCL	15	M	FFPE	0	5.7	1	0.8	R/A	1	medium low	low	III
M2	ALK+ ALCL	35	F	FFPE	1	0.7	1	0.5	R/D	3	High	medium high	III
M3	ALK+ ALCL	50	F	FFPE	0	5.7	1	4.8	R/A	1	low	low	III
M4	ALK+ ALCL	24	M	FFPE	0	1.4	1	0.5	R/A	0	medium high	medium low	IV
M5	ALK+ ALCL	57	M	FFPE	0	1.5	1	0.7	R/A	0	medium low	low	III
V1	ALK+ ALCL	11	F	FFPE	0	6.06	0	6.06	A	NA	NA	NA	NA
V2	ALK+ ALCL	7	M	FFPE	NA	NA	1	0.47	R/NA	NA	NA	NA	NA
V3	ALK+ ALCL	3	M	FFPE	NA	NA	1	4.75	R/NA	NA	NA	NA	NA
V4	ALK+ ALCL	13	M	FFPE	0	7	0	7	A	NA	NA	NA	NA
V5	ALK+ ALCL	13	M	FFPE	NA	NA	1	0.25	R/NA	NA	NA	NA	NA
V6	ALK+ ALCL	55	M	FFPE	NA	NA	NA	NA	NA	NA	NA	NA	NA
V7	ALK+ ALCL	31	M	FFPE	1	0.39	1	0.39	D	NA	NA	NA	NA
V8	ALK+ ALCL	22	M	FFPE	0	7	0	7	A	NA	NA	NA	NA
V9	ALK+ ALCL	22	M	FFPE	NA	NA	NA	NA	NA	NA	NA	NA	NA
V10	ALK+ ALCL	40	F	FFPE	NA	NA	NA	NA	NA	NA	NA	NA	NA
V11	ALK+ ALCL	16	F	FFPE	0	7	0	7	A	NA	NA	NA	NA
V12	ALK+ ALCL	27	M	FFPE	0	7	0	7	A	NA	NA	NA	NA
V13	ALK+ ALCL	15	F	FFPE	0	5.88	0	5.88	A	NA	NA	NA	NA
V14	ALK+ ALCL	18	F	FFPE	0	7	0	7	A	NA	NA	NA	NA
ALK-1	ALK- ALCL	44	F	FFPE/Frozen	1	0.07	1	0.07	D	3	medium high	high	IV
ALK-2	ALK- ALCL	52	M	FFPE	1	0.83	1	0.83	D	1	NA	medium high	III
ALK-3	ALK- ALCL	51	M	FFPE	1	0.46	1	0.46	D	1	medium low	medium high	IV
ALK-4	ALK- ALCL	40	M	FFPE/Frozen	0	7	0	7	A	0	low	medium low	I
ALK-5	ALK- ALCL	27	M	Frozen	1	0.74	1	0.74	D	3	high	high	IV
ALK-6	ALK- ALCL	52	M	Frozen	0	7	0	7	A	0	low	low	II
ALK-7	ALK- ALCL	66	M	FFPE/Frozen	1	0.05	1	0.05	D	3	high	high	IV
ALK-8	ALK- ALCL	81	F	FFPE	1	0.25	1	0.25	D	3	high	high	IV
ALK-9	ALK- ALCL	71	M	FFPE	1	0.21	1	0.21	D	2	medium high	medium high	I
ALK-10	ALK- ALCL	30	M	FFPE	0	7	0	7	A	1	low	low	II
ALK-11	ALK- ALCL	61	M	FFPE	1	0.81	1	0.81	D	0	medium low	medium low	II
ALK-12	ALK- ALCL	58	M	FFPE	1	0.15	1	0.15	D	3	medimu low	medium high	II
ALK-13	ALK- ALCL	50	F	FFPE	1	0.08	1	0.08	D	2	medium high	high	IV
ALK-14	ALK- ALCL	56	M	FFPE	0	7	0	7	A	3	medium high	high	III
ALK-15	ALK- ALCL	57	M	FFPE	0	7	0	7	A	0	medium low	medium high	III
ALK-16	ALK- ALCL	59	F	FFPE	0	3.22	1	0.9	R/A	2	high	high	IV
ALK-17	ALK- ALCL	57	M	FFPE	0	6.07	0	6.07	A	1	low	medium low	III
ALK-18	ALK- ALCL	60	F	FFPE	0	7	0	7	A	2	high	high	IV
ALK-19	ALK- ALCL	63	F	FFPE	1	0.76	1	0.58	R/D	0	medium low	medium low	II
ALK-20	ALK- ALCL	60	M	FFPE	0	3.39	0	3.39	A	0	high	medium high	IV
ALK-21	ALK- ALCL	51	M	FFPE	0	5.6	0	5.6	A	4	medium high	high	III
ALK-22	ALK- ALCL	36	F	FFPE	0	7	0	7	A	0	low	low	II
HK-1	ALK- ALCL	38	M	FFPE	1	2.7726	1	0.59726	R/D	1	low	medium low	II
HK-2	ALK- ALCL	60	M	FFPE	0	7	0	7	A	1	medium low	medium low	IV
HK-3	ALK- ALCL	75	M	FFPE	1	0.389041	1	0.389041	D	1	medium high	medium high	IV
HK-4	ALK- ALCL	73	F	FFPE	1	2.16438	1	1.30685	R/D	1	medium high	medium high	III
HK-5	ALK- ALCL	50	F	FFPE	1	0.287671	1	0.213699	R/D	2	High	High	IV
HK-6	ALK- ALCL	58	M	FFPE	0	4.52877	0	4.52877	A	0	Low	Low	II
HK-7	ALK- ALCL	55	M	FFPE	1	0.350685	1	0.350685	D	3	medium high	High	IV
HK-8	ALK- ALCL	72	F	FFPE	0	5.64932	0	5.64932	A	1	medium low	medium low	II
HK-9	ALK- ALCL	35	M	FFPE	1	0.0657534	1	0.0657534	D	2	High	High	IV
HK-10	ALK- ALCL	73	M	FFPE	1	0.652055	1	0.59726	R/D	2	High	High	III
HK-11	ALK- ALCL	51	F	FFPE	0	2.03288	0	2.03288	A	1	Low	medium low	II
V15	ALK- ALCL	NA	NA	FFPE	NA	NA	NA	NA	NA	NA	NA	NA	NA
V16	ALK- ALCL	NA	M	FFPE	0	7	0	7	A	NA	NA	NA	NA
KARPAS-299	ALK+ ALCL	25	M	Cell Line										Fischer P et al., Blood 72: 234-240 (1988).
SU-DHL-1	ALK+ ALCL	10	M	Cell Line										Epstein AL et al., Cancer 34: 1851-1872 (1974).
DEL	ALK+ ALCL	12	M	Cell Line										Rousseau-Merck MF et al., Virchows Archiv Pathol Anat 397: 171-181 (1982)
SR-786	ALK+ ALCL	11	M	Cell Line										Beckwith M et al., J Natl Cancer Inst 82: 501-509 (1990).
FE-PD	ALK- ALCL	46	F	Cell Line										Del Mistro A, Leszl A, Bertorelle R, Calabro ML et al. Leukemia 8: 1214–1219, 1994.
Mac-2A	ALK- ALCL	47	M	Cell Line										Davis TH et al., N Engl J Med 326: 1115-1122 (1992)
