# Supplementary material for: STAT3 and TP53 mutations associate with poor prognosis in anaplastic large cell lymphoma
Source: Leukemia. 2020 Nov 27;35(5):1500–5. doi: 10.1038/s41375-020-01093-1 (PMC8102183; doi:10.1038/s41375-020-01093-1)
Supplement: Supplementary file 3 — Supplementary Table S2. Gene panel [file 41375_2020_1093_MOESM3_ESM.xlsx]

## Sheet: Sheet1
Supplementary Table S2. Gene Panel
GENE LIST
ABL1	CDKN2B (p15INK4b)	FOXL2	MET	RAD50
ABRAXAS1 (FAM175A)	CDKN2C (p18INK4c)	FUBP1	MITF	RAD51
ACVR1B	CEBPA	GALNT12	MLH1	RAF1
AKT1	CHEK1	GATA1	MPL	RB1
AKT2	CHEK2 (RAD53)	GATA2	MRE11	RET
AKT3	CIC	GATA3	MSH2	RHEB
ALK	CREBBP (CBP)	GEN1	MSH6	RHOA
AMER1	CRLF2 (TSLPR)	GNA11	MTOR	RIT1
APC	CSF1R	GNAQ	MUTYH	RNF43
AR	CSF3R (GM-CSFR)	GNAS	MYC	ROS1
ARAF	CTCF	GREM1	MYCL	RUNX1 (AML1)
ARID1A	CTNNA1	GRIN2A	MYCN	SDHB
ARID1B	CTNNB1	H3C2 (HIST1H3B)	MYD88	SETBP1
ARID2	CUX1	H3F3A	NF1	SETD2
ASXL1	CXCR4	HGF	NF2	SF3B1
ATM	CYLD	HNF1A	NFE2L2	SMAD2 (MADH2)
ATR	DAXX	HOXB13	NFKBIA (IκBα)	SMAD4 (MADH4)
ATRX	DDR2	HRAS	NKX2-1	SMARCA4
AURKA	DICER1	HSP90AA1	NOTCH1	SMARCB1
AURKB	DNM2	ID3	NOTCH2	SMC1A (SMC1L1)
AURKC	DNMT3A	IDH1	NOTCH3	SMC3
AXIN1	DOT1L	IDH2	NPM1	SMO
AXIN2	EED	IGF1R	NRAS	SOCS1
B2M	EGFR (ERBB1)	IKZF1	NSD1	SOX2
BAP1	EGLN1	IKZF3	NSD2 (WHSC1)	SOX9
BCL2	EP300	IL7R	NTRK1	SPOP
BCL2L1 (BCLXL)	EPAS1	INHBA	NTRK2	SRC
BCL6	EPHA3	IRF4	NTRK3	SRSF2
BCOR	EPHA5	JAK1	PAK3	STAG2
BCORL1	ERBB2 (HER-2)	JAK2	PALB2	STAT3
BCR	ERBB3	JAK3	PAX5	STK11 (LKB1)
BIRC3 (c-IAP2)	ERBB4	KAT6A (MYST3)	PBRM1	SUFU
BLM	ERG	KDM5C	PDGFRA	SUZ12
BRAF	ESR1 (Erα)	KDM6A	PDGFRB	TAL1
BRCA1	ETV6	KDR (VEGFR3)	PHF6	TCF3
BRCA2	EXO1	KEAP1	PIK3CA (p110α)	TENT5C (FAM46C)
BRIP1	EZH2	KIT (CD117)	PIK3R1 (p85α)	TERT
BTK	FANCA	KMT2A	PIK3R2 (p85β)	TET2
CALR	FANCC	KMT2B	PIM1	TGFBR2
CARD11	FANCD2	KMT2C	PLCG1	TNFAIP3
CBL	FANCE	KMT2D	PMS1	TNFRSF14
CBLB	FANCF	KRAS	PMS2	TP53
CBLC	FANCG	LRP1B	POLD1	TRAF3
CCND1	FAS (TNFRSF6)	MAP2K1 (MEK1)	POLE	TSC1
CCND3	FBXW7	MAP2K2 (MEK2)	PPM1D	TSC2
CCNE1	FGF4	MAP2K4 (MKK4)	PPP2R1A	TSHR
CD274 (PD-L1)	FGF6	MAP3K1 (MEKK1)	PRDM1	U2AF1
CD79A	FGFR1	MAP3K14	PRKAR1A	U2AF2
CD79B	FGFR2	MAPK1 (ERK2)	PRKDC	VHL
CDC73	FGFR3	MCL1	PRSS1	WT1
CDH1 (E-Cadherin)	FGFR4	MDM2	PTCH1	XPO1
CDK12	FH	MDM4	PTEN	XRCC2
CDK4	FLCN	MED12	PTPN11	XRCC3
CDK6	FLT3	MEF2B	RAC1	ZNF217
CDKN2A (p16INK4a)	FLT4 (VEGFR2)	MEN1	RAD21	ZRSR2
