# Supplementary material for: STAT3 and TP53 mutations associate with poor prognosis in anaplastic large cell lymphoma
Source: Leukemia. 2020 Nov 27;35(5):1500–5. doi: 10.1038/s41375-020-01093-1 (PMC8102183; doi:10.1038/s41375-020-01093-1)
Supplement: Supplementary file 5 — Supplementary Table S4 A-C. Main genes mutated in patients with poor prognosis [file 41375_2020_1093_MOESM5_ESM.xlsx]

## Sheet: Sheet1
Supplementary Table S4 A-C - Main genes mutated in patients with poor prognosis
Table S4 A					Table S4 B					Table S4 C
GENE	Total; 37 (%)	ALK+; 18 (%)	ALK-; 19 (%)		GENE	Total; 21 (%)	ALK+; 15 (%)	ALK- ; 6 (%)		GENE	ALK	CELL LINE
TP53	10 (27)	3 (16.7)	7 (36.8)		TP53	6 (28.6)	3 (20)	3 (50)		TP53	+	DEL
STAT3	9 (24.3)	0 (0)	9 (47.4)		EPHA5	4 (19)	2 (13.3)	2 (33.3)		EPHA3	+	DEL
EPHA5	6 (16.2)	2 (11.1)	4 (21.1)		PRDM1	3 (14.3)	1 (6.6)	2 (33.3)		LRP1B	+	DEL
JAK1	6 (16.2)	0 (0)	6 (31.6)		JAK1	3 (14.3)	0 (0)	2 (33.3)		ATR	+	DEL
PRDM1	5 (13.5)	1 (5.5)	4 (21.1)		STAT3	3 (14.3)	0 (0)	3 (50)		TP53	+	KARPAS-299
KMT2D	4 (10.8)	1 (5.5)	3 (15.8)		EPHA3	3 (14.3)	1 (6.6)	2 (33.3)		KMT2D	+	SU-DHL-1
LRP1B	4 (10.8)	1 (5.5)	3 (15.8)							LRP1B	+	SU-DHL-1
SOCS1	3 (8.1)	0 (0)	3 (15.8)							TP53	+	SU-DHL-1
ATR	3 (8.1)	2 (11.1)	1 (5.3)							TP53	+	SR-786
MSH6	3 (8.1)	1 (5.5)	2 (10.5)							EPHA3	-	FE-PD
EPHA3	3 (8.1)	0 (0)	3 (15.8)							STAT3	-	FE-PD
TET2	3 (8.1)	0 (0)	3 (15.8)							JAK1	-	FE-PD
										EPHA5	-	Mac-2A
										TET2	-	Mac-2A
										LRP1B	-	Mac-2A
S4 A	Main mutated genes in patients with poor prognosis, including dead, relapsed and refractory
S4 B	Main mutated genes in patients relapsed or refractory
S4 C	Mutated genes found in ALCL cell lines overlapping with the main mutated genes found in patients with poor prognosis
