# Supplementary material for: STAT3 and TP53 mutations associate with poor prognosis in anaplastic large cell lymphoma
Source: Leukemia. 2020 Nov 27;35(5):1500–5. doi: 10.1038/s41375-020-01093-1 (PMC8102183; doi:10.1038/s41375-020-01093-1)
Supplement: Supplementary file 6 — Supplementary Table S5. Akaike’s informative criteria model [file 41375_2020_1093_MOESM6_ESM.xlsx]

## Sheet: Sheet1
Supplementary Table S5. Akaike’s informative criteria (AIC) model.
Gene	p-value	AIC
STAT3	0.002	110.13
TP53	0.01	112.53
JAK1	0.18	115.97
KMT2D	0.29	117.55
AIC: Akaike’s informative criteria
