# Supplementary material for: STAT3 and TP53 mutations associate with poor prognosis in anaplastic large cell lymphoma
Source: Leukemia. 2020 Nov 27;35(5):1500–5. doi: 10.1038/s41375-020-01093-1 (PMC8102183; doi:10.1038/s41375-020-01093-1)
Supplement: Supplementary file 7 — Supplementary Table S6. p-STAT3 immunohistochemistry [file 41375_2020_1093_MOESM7_ESM.xlsx]

## Sheet: Sheet1
Supplementary Table S6. p-STAT3 immunohistochemistry.
Sample ID	STAT3	VAF %	IHC: p-STAT-3	PFS	OS	A/R/D
ALK-1	N647I	32	25-30%/+++	0.07	0.07	D
ALK-3	E616G	60	20%/++	0.46	0.46	D
ALK-7	K658delinsNM	33	30%/++	0.05	0.05	D
ALK-9	Y640F	40	80%/+++	0.21	0.21	D
ALK-11	C426R	18	20%/+++	0.81	0.81	D
ALK-12	Y640F	8	30%/+++	0.15	0.15	D
ALK-16	D661V	37	50%/+++	0.9	3.22	R/A
ALK-19	N647I	6	30%/+++	0.58	0.76	R/D
HK-10	S614R	43	85%/+++	0.6	0.65	R/D
ALK-15	WT		30%/+	7	7	A
ALK-17	WT		15%/+ -++	6.07	6.07	A
ALK-21	WT		50%/+	5.6	5.6	A
ALK-8	WT		40%/+	0.25	0.25	D
HK-9	WT		50%/++	0.07	0.07	D
			% Tumor cells stainning/Intensity +/++/+++
			+	WEAK
			++	MEDIUM
			+++	STRONG
