# Supplementary material for: STAT3 and TP53 mutations associate with poor prognosis in anaplastic large cell lymphoma
Source: Leukemia. 2020 Nov 27;35(5):1500–5. doi: 10.1038/s41375-020-01093-1 (PMC8102183; doi:10.1038/s41375-020-01093-1)
Supplement: Supplementary file 8 — Supplementary Table S7. Variants from publish dataset [file 41375_2020_1093_MOESM8_ESM.xlsx]

## Sheet: Sheet1
Supplementary Table S7. Variants from publish dataset. List of variants found in the re-analysis of published data in genes present in our panel
GENE	ALK status	Sample ID	Position hg38	HGVSc	HGVSp	VAF %	Existing_variation	SOURCE
PRDM1	+	GPS-25-26	6_106105598_C/T	c.1438C>T	Q480*	74.7	rs773182204	Crescenzo et al. 2015 Cancer Cell. 2015 13;27(4):516-32.
TP53	+	GPS-56-57	17_7675085_C/A	c.527G>T	C176F	44.8	rs786202962, COSM10645	Crescenzo et al. 2015 Cancer Cell. 2015 13;27(4):516-32.
JAK1	-	GPS-32-33	1_64835475_C/T	c.3290G>A	G1097D	47.4	COSM4169978	Crescenzo et al. 2015 Cancer Cell. 2015 13;27(4):516-32.
FOXL2	-	GPS-32-33	3_138946533_C/G	c.190G>C	A64P	34.9	-	Crescenzo et al. 2015 Cancer Cell. 2015 13;27(4):516-32.
STAT3	-	GPS-40-41	17_42322402_C/A	c.1981G>T	D661Y	10	COSM1155739	Crescenzo et al. 2015 Cancer Cell. 2015 13;27(4):516-32.
FAS	-	GPS-62-63	10_89014127_TTGAGTAAATATATCACCACTATTG/-	c.685_709del	S230fs	35.6	-	Crescenzo et al. 2015 Cancer Cell. 2015 13;27(4):516-32.
TP53	-	GPS-62-63	17_7673817_TTCCGTCCCAGTAGA/-	c.789_803del	L264_N268del	52.9	COSM6957681	Crescenzo et al. 2015 Cancer Cell. 2015 13;27(4):516-32.
ARID2	-	GPS-62-63	12_45836858_C/T	c.890C>T	S297F	33.3	COSM1167991	Crescenzo et al. 2015 Cancer Cell. 2015 13;27(4):516-32.
LRP1B	-	GPS-62-63	2_140541002_C/T	c.7484G>A	R2495Q	82.1	rs754008978, COSM3425229	Crescenzo et al. 2015 Cancer Cell. 2015 13;27(4):516-32.
KMT2C	-	GPS-62-63	7_152158961_-/CCGT	c.11569_11572dup	G3858fs	29.4	-	Crescenzo et al. 2015 Cancer Cell. 2015 13;27(4):516-32.
JAK1	-	GPS-68-69	1_64835476_C/T	c.3289G>A	G1097S	41.9	-	Crescenzo et al. 2015 Cancer Cell. 2015 13;27(4):516-32.
ARID1A	-	GPS-68-69	1_26729764_C/A	c.1251C>A	Y417*	22.2	-	Crescenzo et al. 2015 Cancer Cell. 2015 13;27(4):516-32.
KMT2D	-	GPS-68-69	12_49022332_G/A	c.16360C>T	R5454*	24.1	rs267607239, COSM302645	Crescenzo et al. 2015 Cancer Cell. 2015 13;27(4):516-32.
PRDM1	-	GPS-68-69	6_106104989_G/T	c.829G>T	E277*	23.2	-	Crescenzo et al. 2015 Cancer Cell. 2015 13;27(4):516-32.
CXCR4	-	GPS-68-69	2_136115507_C/T	c.433G>A	A145T	28.6	rs770516483	Crescenzo et al. 2015 Cancer Cell. 2015 13;27(4):516-32.
BCR	-	GPS-68-69	22_23181444_C/T	c.484C>T	R162C	30.2	rs1347819383	Crescenzo et al. 2015 Cancer Cell. 2015 13;27(4):516-32.
TET2	-	GPS-68-69	4_105241387_C/T	c.3458C>T	A1153V	20.8	-	Crescenzo et al. 2015 Cancer Cell. 2015 13;27(4):516-32.
FLT4	-	GPS-78-46	5_180618814_G/T	c.2957C>A	S986*	23.8	-	Crescenzo et al. 2015 Cancer Cell. 2015 13;27(4):516-32.
JAK1	-	GPS-78-46	1_64835475_CC/TT	c.3289-3290>GG>AA	G1097F	35.7	-	Crescenzo et al. 2015 Cancer Cell. 2015 13;27(4):516-32.
JAK1	-	GPS-78-46	1_64839716_A/G	c.2729T>C	L910P	50	COSM1602623	Crescenzo et al. 2015 Cancer Cell. 2015 13;27(4):516-32.
STAT3	-	GPS-78-46	17_42322464_T/A	c.1919A>T	Y640F	32.3	rs769031989,COSM1155743	Crescenzo et al. 2015 Cancer Cell. 2015 13;27(4):516-32.
MAPK1	-	GPS-78-46	22_21805951_A/G	c.391T>C	Y131H	28.6	-	Crescenzo et al. 2015 Cancer Cell. 2015 13;27(4):516-32.
PTCH1	-	GPS-78-46	9_95467410_G/A	c.2266C>T	L756F	31.8	rs1398517498	Crescenzo et al. 2015 Cancer Cell. 2015 13;27(4):516-32.
STAT3	-	GPS-79-42	17_42322464_T/A	c.1919A>T	Y640F	81.8	rs769031989,COSM1155743	Crescenzo et al. 2015 Cancer Cell. 2015 13;27(4):516-32.
EPHA5	-	GPS-79-42	4_65335975_G/A	c.2809C>T	R937C	28.2	rs142359231	Crescenzo et al. 2015 Cancer Cell. 2015 13;27(4):516-32.
SETBP1	-	GPS-79-42	18_44952552_C/A	c.3212C>A	A1071D	50	-	Crescenzo et al. 2015 Cancer Cell. 2015 13;27(4):516-32.
NOTCH1	-	GPS-93-94	9_136496197_AG/-	c.7541_7542del	P2514fs	16	rs763016003, COSM12774	Crescenzo et al. 2015 Cancer Cell. 2015 13;27(4):516-32.
ALK	-	GPS-93-94	5_68293835_G/T	c.1672G>A	G558R	17.3	COSM6010063	Crescenzo et al. 2015 Cancer Cell. 2015 13;27(4):516-32.
PDGFRB	+	JS1	5_150134897_C/T	c.484G>A	E162K	40	-	Song T.L. et al. Blood (2018) 132 (11): 1146–1158.
EPHA3	+	JS3	3_89431273_A/C	c.2260A>C	I754L	41.8	-	Song T.L. et al. Blood (2018) 132 (11): 1146–1158.
CSF1R	+	JS5	5_150059753_GGGGTCCTGGCCGGGGCTCAGGCT/-	c.2056_2079del	S686_P693del	96	rs777134212	Song T.L. et al. Blood (2018) 132 (11): 1146–1158.
TP53	+	JS5	17_7673767_C/T	c.853G>A	E285K	21.1	rs112431538, COSM3717625	Song T.L. et al. Blood (2018) 132 (11): 1146–1158.
TP53	+	JS5	17_7675224_G/T	c.388C>A	L130I	27	-	Song T.L. et al. Blood (2018) 132 (11): 1146–1158.
PDGFRA	+	JS8	4_54290418_G/A	c.3061G>A	E1021K	5.2	rs779173667, COSM21114	Song T.L. et al. Blood (2018) 132 (11): 1146–1158.
SMAD4	+	JS8	18_51048854_G/A	c.418G>A	G140R	5.2	-	Song T.L. et al. Blood (2018) 132 (11): 1146–1158.
TP53	+	JS9	17_7674220_C/T	c.743G>A	R248Q	30.1	rs11540652, COSM99602	Song T.L. et al. Blood (2018) 132 (11): 1146–1158.
FLT3	+	JS10	13_28048381_A/T	c.1099T>A	F367I	52	rs778256828	Song T.L. et al. Blood (2018) 132 (11): 1146–1158.
JAK1	-	JS13	1_64835475_C/A	c.3290G>T	G1097V	22.8	-	Song T.L. et al. Blood (2018) 132 (11): 1146–1158.
TP53	-	JS13	17_7676060_G/C	c.309C>G	Y103*	27.2	COSM5009795	Song T.L. et al. Blood (2018) 132 (11): 1146–1158.
STAT3	-	JS13	17_42323040_C/G	c.1852G>C	G618R	33.2	COSM1166777	Song T.L. et al. Blood (2018) 132 (11): 1146–1158.
ALK	-	JS14	2_29226954_G/A	c.3035C>T	T1012M	44.1	rs35073634	Song T.L. et al. Blood (2018) 132 (11): 1146–1158.
FGFR3	-	JS14	4_1807174_C/G	c.2333C>G	P778R	39.1	rs1300271691	Song T.L. et al. Blood (2018) 132 (11): 1146–1158.
SOCS1	-	JS17	16_11255262_GCGCGCTGGCGCGCGTGATGCGC/-	c.195_217del	R66fs	25	-	Song T.L. et al. Blood (2018) 132 (11): 1146–1158.
MAP2K4	-	JS17	17_12129239_C/T	c.1025C>T	S342F	11	-	Song T.L. et al. Blood (2018) 132 (11): 1146–1158.
FGFR3	-	JS18	4_1799756_C/T	c.389C>T	S130F	47.6	rs113172184	Song T.L. et al. Blood (2018) 132 (11): 1146–1158.
PDGFRB	-	JS18	5_150133888_C/T	c.752G>A	R251H	16.1	rs754451292, COSM1754128	Song T.L. et al. Blood (2018) 132 (11): 1146–1158.
EPHA3	-	JS19	3_89210112_C/T	c.406C>T	R136*	5.6	rs770780950, COSM1048852	Song T.L. et al. Blood (2018) 132 (11): 1146–1158.
ERBB4	-	JS19	2_212124889_C/T	c.97G>A	E33K	8.3	COSM3577374	Song T.L. et al. Blood (2018) 132 (11): 1146–1158.
TP53	-	JS21	17_7674220_C/T	c.743G>A	R248Q	59	rs11540652, COSM99602	Song T.L. et al. Blood (2018) 132 (11): 1146–1158.
PIK3CA	-	JS22	3_179224091_A/G	c.2198A>G	K733R	56	rs181194055, COSM1566569	Song T.L. et al. Blood (2018) 132 (11): 1146–1158.
FLT3	-	JS23	13_28027152_T/C	c.2143A>G	T715A	42.6	rs755691324	Song T.L. et al. Blood (2018) 132 (11): 1146–1158.
ERBB2	-	JS23	17_39712433_C/T	c.1043C>T	P348L	52.3	rs758210687	Song T.L. et al. Blood (2018) 132 (11): 1146–1158.
SOCS1	-	JS24	16_11255120_G/A	c.359C>T	A120V	49	rs767035200	Song T.L. et al. Blood (2018) 132 (11): 1146–1158.
TP53	-	JS25	17_7675217_T/A	c.395A>T	K132M	8.5	rs1057519996, COSM4946818	Song T.L. et al. Blood (2018) 132 (11): 1146–1158.
BCL2	-	JS25	18_63318309_G/A	c.358C>T	H120Y	11.6	COSM5715147	Song T.L. et al. Blood (2018) 132 (11): 1146–1158.
